# Supplementary material for: A Diplodocid Sauropod Survivor from the Early Cretaceous of South America
Source: PLoS One. 2014 May 14;9(5):e97128. doi: 10.1371/journal.pone.0097128 (PMC4020797; doi:10.1371/journal.pone.0097128)
Supplement: Dataset S1 — Data matrix 1 (Modified from [10]). (NEX) [file pone.0097128.s005.nex]

#NEXUS
[written Tue Mar 25 15:18:40 GMT-03:00 2014 by Mesquite  version 2.71 (build 514) at Pablo/192.168.30.51]

BEGIN TAXA;
	TITLE Taxa;
	DIMENSIONS NTAX=28;
	TAXLABELS
		Shunosaurus Omeisaurus Jobaria Camarasaurus Brachiosaurus Australodocus Haplocanthosaurus Amphicoelias Losillasaurus Dinheirosaurus Amazonsaurus Apatosaurus Barosaurus Diplodocus Supersaurus Tornieria Amargasaurus Brachytrachelopan Dicraeosaurus Suuwassea Histriasaurus Rebbachisaurus Limaysaurus Cathartesaura Zapalasaurus Nigersaurus Demandasaurus Leinkupal 
	;

END;


BEGIN CHARACTERS;
	TITLE  Character_Matrix;
	DIMENSIONS  NCHAR=200;
	FORMAT DATATYPE = STANDARD GAP = - MISSING = ? SYMBOLS = "  0 1 2 3 4 5";
	MATRIX
	Shunosaurus        10000100000000000?01000000000000000?000000000000000?000?0000000000?00?0020010??0000?00010000?0000001??0010?1??0100?0?01?001000?000100000000000?0000000000000000?01100?00110100000000?000?10?00?00?0100?0
	Omeisaurus         1000000000000000000100100000000000000000000??000???0?0000000000001?0000051010000?001?100011000000000???100000?000100?0000000000000000000?00000?0000000?00000??0000000?10?10000(0 1)00000000001000?0000010000
	Jobaria            10000000000001000??110100?000000000000000000?00?00?0?0000000000000000000210100100001?0000??00?000100??010?00??00100?01?00?1000000??00110?0000??0000000000?0?00?000000?00?0011000000?01000??10??111?0???0
	Camarasaurus       10100000010001000000111001000010000010000000000000001010000000000100001011001010000100000000000010000001000000?0110000001000100000000110000000?0000000000001000001101010000011(0 1)1001001000000000110000000
	Brachiosaurus      10100000010001000000?110010000100?000000000000000001000000000001010000112100111000010100011000000000??020100100011000100?000100000000110010000?0000000000000??000110101000001111101001000000000110000000
	Australodocus      ???????????????????????????????????????????????????????????????????????1?1001110????01?00??00???????????????????????????????????????????????????????????????????????????????????????????????????????????
	Haplocanthosaurus  ???????????????????????????????????????????????????????????????????????031000010?0011000010000000001??0001011101110000000000000000000110010000?0000000000?01???111100000????????0000010?010000???1????00
	Amphicoelias       ????????????????????????????????????????????????????????????????1???????????????????????????????????????0?001??001000100001000?????1?????????????????????????????????????????????????????10100??????????
	Losillasaurus      ??????????????????????????????????????0?????0?000001???????????????????0?1000000?0?????00??000??????????0?010?00110001001000100010000101000?0010000000000000?????????????1?0????00?0??00??????????????0?
	Dinheirosaurus     ???????????????????????????????????????????????????????????????????????0?1011010?????????10?00100010????0001?100011111101?1000?????0????011????????????????????1????????????????????????????????????????
	Amazonsaurus       ???????????????????????????????????????????????????????????????????????0????????????????????????????????0?0??00?0???????00????00?0?1111??????1?0100??0000100?????11?????????????10????????????????????00
	Apatosaurus        0021111111111011000011101?111001010110100000011000000110011111011110001031011010110110000001001010001003010010000100111010100000101011100(0 1)(0 1)00001101110010000111111000000?00100(0 1)1010010001101001111111110
	Barosaurus         ???????????????????????????????????????????????????????????????????????041001011?101?100011101001111101401001?10010011101010000010101111011110?111111111001011?111000010??01?00?01?01000110??01????11?11
	Diplodocus         002111111111101100001110111110010101101000000110000101100111110111110010310010101101010001110100111110130100111001001110101000001010111101111001111111110010111111000010?001100?010010001101101111111111
	Supersaurus        ???????????????????????????????????????????????????????????????????????0?1011010?1??11?????1???01???1?0?0?0??1100111111000101000?000111101100??110111001??0????100000?10????????010010001?????1???????11
	Tornieria          002111???????????00????????????????11?100000?1?0??01??????1????111?1??10?1001011?????1000???1?????????????????????????????????00?0101111011?1001101?10110000???????0001010011???0??0100011011011111???11
	Amargasaurus       ????????????1?0010000?00??????????111100110111110100???????????????????0010101101111101110000?00100001031001101000?0?111?0110?00?1?11??010000??01?010?0110?????11?000010?1110???0????????1010?0111????00
	Brachytrachelopan  ???????????????????????????????????????????????????????????????????????0?10101?0?11??011100????01??1110?10011?1100?011111?110??????????????????????????????????11???????????????0???????????????????????
	Dicraeosaurus      0121111??1??1?0010000??0??????????1111001101111101001?111?110101111??010110101101111101110000000100111011001101100?011111011000011111110100000?010010001100011?111000010?0111???01001000110100011101??00
	Suuwassea          ?12111??????1???000?0??????1100??01111000101????0100??111??????11???001??1010010100010010??00?001???01??1?0??0?0?10??0????10???????????1100?0?????????0110??00?111000?00?011??????????????????0????1???0
	Histriasaurus      ???????????????????????????????????????????????????????????????????????0????????????????????????????????0?11???0?1000????1???0??????????????????????????????????????????????????????????????????????????
	Rebbachisaurus     ????????????????????????????????????????????????????????????????1????0?0????????????????????????????????0?111??1?1000110?11101?????????????????????????????????????12110?0??????????????????????????????
	Limaysaurus        ????????????1?0001110101??1111111000?001001001101110?1??????011?1???1110?1010010?00000000??010010000??0?0?11?001010000100110010001111110000001?110010001010011?1?1112111?111100??0010110011100?1?100??00
	Cathartesaura      ???????????????????????????????????????????????????????????????????????0?1010010?????0??0??01?010001??????????????????????????00?11?????000??1?11001000?010????????12?11?????????????????1110?????????0?
	Zapalasaurus       ???????????????????????????????????????????????????????????????????????0?111001??00????????????????????????????????????????????1?1?11??0000101?0?00100010100??????????????????????0001000???0?????????00
	Nigersaurus        00211101?11010000111?1011?1111111000??11?010011?1110?1020011011110101110?1110010?000010001011?000000??0?0?111001?10001?0?1100111??111??0000??1?0100??001010011?10??12110?0111???0?0101110111011111?????0
	Demandasaurus      ?????????????????????????????????????????????????????????????11??????????1110????00??1?????1?????0??????0????????1??????????0?11??1?1110?00??01?100?001?10???????1?????????????????101110110?1??????????
	Leinkupal          ???????????????????????????????????????????????????????????????????????0?10010?0?10100??010?0?001000100?0??0??????????????????0??0??11?1011?0??11??11011000???????????????????????????????????????????11

;

END;
BEGIN ASSUMPTIONS;
	TYPESET * UNTITLED   =  unord:  199 -  200, ord:  1 -  198;

	EXSET * UNTITLED  =  199 -  200;

	WTSET * UNTITLED  =  1: 1 -  200 ;

END;

BEGIN MESQUITECHARMODELS;
	ProbModelSet * UNTITLED   =  'Mk1 (est.)':  1 -  200;
END;

Begin MESQUITE;
		MESQUITESCRIPTVERSION 2;
		TITLE AUTO;
		tell ProjectCoordinator;
		getEmployee #mesquite.minimal.ManageTaxa.ManageTaxa;
		tell It;
			setID 0 2251825419566851271;
		endTell;
		getEmployee #mesquite.charMatrices.ManageCharacters.ManageCharacters;
		tell It;
			setID 0 6058166161290785062;
			checksumv 0 2 2729924703 null;
		endTell;
		getWindow;
		tell It;
			suppress;
			setResourcesState false false 100;
			setPopoutState 400;
			setExplanationSize 0;
			setAnnotationSize 0;
			setFontIncAnnot 0;
			setFontIncExp 0;
			setSize 1600 790;
			setLocation -4 0;
			setFont SanSerif;
			setFontSize 10;
			getToolPalette;
			tell It;
			endTell;
			desuppress;
		endTell;
		getEmployee  #mesquite.charMatrices.BasicDataWindowCoord.BasicDataWindowCoord;
		tell It;
			showDataWindow #6058166161290785062 #mesquite.charMatrices.BasicDataWindowMaker.BasicDataWindowMaker;
			tell It;
				getWindow;
				tell It;
					setExplanationSize 30;
					setAnnotationSize 20;
					setFontIncAnnot 0;
					setFontIncExp 0;
					setSize 1500 723;
					setLocation -4 0;
					setFont SanSerif;
					setFontSize 10;
					getToolPalette;
					tell It;
						setTool mesquite.charMatrices.BasicDataWindowMaker.BasicDataWindow.ibeam;
					endTell;
					setActive;
					setTool mesquite.charMatrices.BasicDataWindowMaker.BasicDataWindow.ibeam;
					colorCells  #mesquite.charMatrices.NoColor.NoColor;
					colorRowNames  #mesquite.charMatrices.TaxonGroupColor.TaxonGroupColor;
					colorColumnNames  #mesquite.charMatrices.CharGroupColor.CharGroupColor;
					colorText  #mesquite.charMatrices.NoColor.NoColor;
					setBackground White;
					toggleShowNames on;
					toggleShowTaxonNames on;
					toggleTight off;
					toggleThinRows off;
					toggleShowChanges on;
					toggleSeparateLines off;
					toggleShowStates on;
					toggleAutoWCharNames on;
					toggleShowDefaultCharNames off;
					toggleConstrainCW on;
					toggleBirdsEye off;
					toggleAllowAutosize on;
					toggleColorsPanel off;
					toggleDiagonal on;
					setDiagonalHeight 80;
					toggleLinkedScrolling on;
					toggleScrollLinkedTables off;
				endTell;
				showWindow;
				getWindow;
				tell It;
					forceAutosize;
				endTell;
				getEmployee #mesquite.charMatrices.ColorCells.ColorCells;
				tell It;
					setColor Red;
					removeColor off;
				endTell;
				getEmployee #mesquite.categ.StateNamesStrip.StateNamesStrip;
				tell It;
					showStrip off;
				endTell;
				getEmployee #mesquite.charMatrices.AnnotPanel.AnnotPanel;
				tell It;
					togglePanel off;
				endTell;
				getEmployee #mesquite.charMatrices.CharReferenceStrip.CharReferenceStrip;
				tell It;
					showStrip off;
				endTell;
				getEmployee #mesquite.charMatrices.QuickKeySelector.QuickKeySelector;
				tell It;
					autotabOff;
				endTell;
				getEmployee #mesquite.categ.SmallStateNamesEditor.SmallStateNamesEditor;
				tell It;
					panelOpen true;
				endTell;
			endTell;
		endTell;
		endTell;
end;
